# Supplementary material for: Occurrence of Leishmania infantum in Wild Mammals Admitted to Recovery Centers in Spain
Source: Pathogens. 2023 Aug 16;12(8):1048. doi: 10.3390/pathogens12081048 (PMC10458632; doi:10.3390/pathogens12081048)
Supplement: Supplementary file 1 [file pathogens-12-01048-s001.zip]

Archive with 1 entries (1 files):
- pathogens-2521412-supplementary.xlsx
