# Supplementary material for: Occurrence of Leishmania infantum in Wild Mammals Admitted to Recovery Centers in Spain
Source: Pathogens. 2023 Aug 16;12(8):1048. doi: 10.3390/pathogens12081048 (PMC10458632; doi:10.3390/pathogens12081048)
Supplement: Supplementary file 1 [file pathogens-12-01048-s001.zip › pathogens-2521412-supplementary.xlsx]

## Sheet: Supplementary table S1
ID	SPECIES	ORIGIN	AGE	SAMPLE	SEX
19/6247	Erinaceus europeaus	Madrid	Juvenile	Spleen/ Ear skin	Male
19/5763	Erinaceus europeaus	Madrid	Juvenile	Spleen/ Ear skin	n.d.
19/5966	Erinaceus europeaus	Madrid	Adult	Spleen/ Ear skin	n.d.
19/2795	Erinaceus europeaus	Madrid	Juvenile	Spleen/ Ear skin	Male
19/5922	Erinaceus europeaus	Madrid	Juvenile	Spleen/ Ear skin	Female
19/4717	Erinaceus europeaus	Madrid	Juvenile	Spleen/ Ear skin	n.d.
19/5999	Erinaceus europeaus	Guadalajara	Adult	Spleen/ Ear skin	n.d.
19/5346	Erinaceus europeaus	Madrid	Breeding	Spleen/ Ear skin	Female
EC1	Erinaceus europeaus	n.d.	Breeding	Spleen/ Ear skin	n.d.
EC2	Erinaceus europeaus	n.d.	Breeding	Spleen/ Ear skin	n.d.
EC3	Erinaceus europeaus	n.d.	Breeding	Spleen/ Ear skin	n.d.
19/6649	Erinaceus europeaus	Madrid	Adult	Spleen/ Ear skin	Female
19/6650	Erinaceus europeaus	Madrid	Adult	Spleen/ Ear skin	Male
19/3752	Erinaceus europeaus	Madrid	Breeding	Ear skin	Male
19/3487	Erinaceus europeaus	Madrid	Adult	Ear skin	Male
20/1732	Erinaceus europeaus	Madrid	n.d.	Spleen/ Ear skin	n.d.
20/0366	Erinaceus europeaus	Madrid	Adult	Spleen/ Ear skin	Male
20/2180	Erinaceus europeaus	Madrid	Adult	Spleen/ Ear skin	Male
20/1741	Erinaceus europeaus	Madrid	Adult	Spleen/ Ear skin	Female
20/1156	Erinaceus europeaus	Madrid	Breeding	Spleen/ Ear skin	Male
20/0289	Erinaceus europeaus	Madrid	Adult	Spleen/ Ear skin	Male
20/0540	Erinaceus europeaus	Madrid	Adult	Spleen/ Ear skin	Male
20/1341	Erinaceus europeaus	Madrid	Adult	Spleen/ Ear skin	Female
20/0149	Erinaceus europeaus	Madrid	Adult	Spleen/ Ear skin	Male
20/3198	Erinaceus europeaus	Madrid	Adult	Spleen/ Ear skin	Female
20/0084	Erinaceus europeaus	Toledo	Adult	Spleen/ Ear skin	Male
20/2904	Erinaceus europeaus	Madrid	n.d.	Spleen/ Ear skin	Female
20/0085	Erinaceus europeaus	Toledo	Adult	Spleen/ Ear skin	Female
20/0102	Erinaceus europeaus	Madrid	Adult	Spleen/ Ear skin	Female
M6	Erinaceus europeaus	Valencia	Adult	Spleen	Male
M7	Erinaceus europeaus	Valencia	Adult	Spleen	Male
M8	Erinaceus europeaus	Valencia	Breeding	Spleen	Male
M9	Erinaceus europeaus	Valencia	Juvenile	Spleen	Female
M10	Erinaceus europeaus	Valencia	Juvenile	Spleen	Male
M11	Erinaceus europeaus	Valencia	Juvenile	Spleen	Female
M12	Erinaceus europeaus	Valencia	Adult	Spleen	Female
M13	Erinaceus europeaus	Alicante	Adult	Spleen	Male
M14	Erinaceus europeaus	Alicante	Adult	Spleen	Female
M15	Erinaceus europeaus	Alicante	Adult	Spleen	Male
M16	Erinaceus europeaus	Alicante	Adult	Spleen	Male
M17	Erinaceus europeaus	Alicante	Adult	Spleen	Male
M18	Erinaceus europeaus	Alicante	Adult	Spleen	Female
M19	Erinaceus europeaus	Valencia	n.d.	Spleen/ Ear skin	n.d.
M20	Erinaceus europeaus	Valencia	Adult	Spleen/ Ear skin	Female
M21	Erinaceus europeaus	Valencia	n.d.	Spleen/ Ear skin	n.d.
M25	Erinaceus europeaus	Valencia	n.d.	Spleen/ Ear skin	n.d.
M26	Erinaceus europeaus	Valencia	Breeding	Spleen/ Ear skin	n.d.
4595	Erinaceus europeaus	Valencia	n.d.	Spleen/ Ear skin	n.d.
4578	Erinaceus europeaus	Valencia	n.d.	Spleen/ Ear skin	n.d.
4608	Erinaceus europeaus	Valencia	n.d.	Spleen/ Ear skin	n.d.
ERVLC1	Erinaceus europeaus	Valencia	Breeding	Spleen/ Ear skin	n.d.
ERVLC2	Erinaceus europeaus	Valencia	Breeding	Spleen/ Ear skin	n.d.
104	Erinaceus europeaus	Valencia	n.d.	Spleen/ Ear skin	n.d.
1813	Erinaceus europeaus	Valencia	n.d.	Spleen/ Ear skin	n.d.
20/2151	Erinaceus europeaus	Madrid	Breeding	Spleen/ Ear skin	Male
20/1383	Erinaceus europeaus	Madrid	Juvenile	Spleen/ Ear skin	Female
20/2150	Erinaceus europeaus	Madrid	Breeding	Spleen/ Ear skin	Female
20/1480	Erinaceus europeaus	Madrid	Breeding	Spleen/ Ear skin	Male
19/6989	Erinaceus europeaus	Madrid	Adult	Spleen/ Ear skin	n.d.
20/3407	Erinaceus europeaus	Madrid	Adult	Spleen/ Ear skin	Male
20/4634	Erinaceus europeaus	Madrid	Adult	Spleen/ Ear skin	Female
20/4175	Erinaceus europeaus	Madrid	Juvenile	Spleen/ Ear skin	n.d.
20/5374	Erinaceus europeaus	Madrid	Adult	Spleen/ Ear skin	Male
20/5165	Erinaceus europeaus	Madrid	Adult	Spleen/ Ear skin	Female
20/4910	Erinaceus europeaus	Madrid	Adult	Spleen/ Ear skin	Female
20/5674	Erinaceus europeaus	Madrid	Juvenile	Spleen/ Ear skin	Male
20/5247	Erinaceus europeaus	Madrid	Adult	Spleen/ Ear skin/ Oral swab/ Ocular swab	Female
21/0243	Erinaceus europeaus	Madrid	Adult	Spleen/ Ear skin	Male
20/5820	Erinaceus europeaus	Madrid	Juvenile	Spleen/ Ear skin	Male
20/5764	Erinaceus europeaus	Madrid	Adult	Spleen/ Ear skin/ Oral swab/ Ocular swab	Female
21/1325	Erinaceus europeaus	Madrid	Adult	Spleen/ Ear skin	Female
20/6079	Erinaceus europeaus	Madrid	Adult	Spleen/ Ear skin	Male
21/0485	Erinaceus europeaus	Madrid	Juvenile	Spleen/ Ear skin	Male
21/0143	Erinaceus europeaus	Madrid	Adult	Spleen/ Ear skin	Male
21/0509	Erinaceus europeaus	Madrid	Adult	Spleen/ Ear skin	Male
21/1829	Erinaceus europeaus	Madrid	Juvenile	Spleen/ Ear skin	n.d.
21/1952	Erinaceus europeaus	Madrid	Breeding	Spleen/ Ear skin	n.d.
20/4395	Erinaceus europeaus	Madrid	Juvenile	Oral swab/ Ocular swab	Female
20/5686	Erinaceus europeaus	Madrid	Juvenile	Oral swab/ Ocular swab	Male
21/3910	Erinaceus europeaus	Madrid	Breeding	Oral swab/ Ocular swab	Male
21/4641	Erinaceus europeaus	Madrid	Juvenile	Oral swab/ Ocular swab	Female
21/6233	Erinaceus europeaus	Madrid	Juvenile	Oral swab/ Ocular swab	Male
21/6856	Erinaceus europeaus	Madrid	Adult	Oral swab/ Ocular swab	n.d.
19/3459	Sciurus vulgaris	Madrid	Juvenile	Spleen/ Ear skin	Male
19/6403	Sciurus vulgaris	Madrid	n.d.	Spleen/ Ear skin	Male
AC1	Sciurus vulgaris	Madrid	Breeding	Spleen/ Ear skin	n.d.
19/4775	Sciurus vulgaris	Madrid	Adult	Spleen/ Ear skin	Male
15/3525	Sciurus vulgaris	Madrid	Breeding	Spleen	Male
19/6872	Sciurus vulgaris	Madrid	Adult	Spleen/ Ear skin	Female
20/5167	Sciurus vulgaris	Madrid	Breeding	Spleen/ Ear skin	Female
20/5434	Sciurus vulgaris	Ávila	Breeding	Spleen/ Ear skin	Male
20/3994	Sciurus vulgaris	Madrid	Breeding	Spleen/ Ear skin	Female
20/5235	Sciurus vulgaris	Madrid	Adult	Spleen/ Ear skin	Female
21/0304	Sciurus vulgaris	Madrid	Adult	Spleen/ Ear skin	Male
20/5935	Sciurus vulgaris	Madrid	Adult	Spleen/ Ear skin	Male
21/0391	Sciurus vulgaris	Madrid	Adult	Ear skin/ Liver	Male
21/1166	Sciurus vulgaris	Madrid	Juvenile	Spleen/ Ear skin	Male
21/1428	Sciurus vulgaris	Madrid	Adult	Spleen/ Ear skin	Female
20/4927	Sciurus vulgaris	Madrid	Breeding	Spleen/ Ear skin	Male
21/0873	Sciurus vulgaris	Madrid	Adult	Spleen/ Ear skin	Male
20/4563	Sciurus vulgaris	Madrid	Breeding	Spleen/ Ear skin	Female
21/6147	Sciurus vulgaris	Madrid	Breeding	Spleen/ Ear skin	Female
21/5543	Sciurus vulgaris	Madrid	Juvenile	Spleen/ Ear skin	Male
ARD1	Sciurus vulgaris	n.d.	n.d.	Spleen/ Ear skin	n.d.
21/6538	Sciurus vulgaris	Madrid	Breeding	Spleen/ Ear skin	Female
21/1388	Sciurus vulgaris	Madrid	Breeding	Spleen/ Ear skin	Female
21/6587	Sciurus vulgaris	Madrid	Breeding	Spleen/ Ear skin	Male
21/1930	Sciurus vulgaris	Madrid	Juvenile	Spleen/ Ear skin	Male
19/4572	Sciurus vulgaris	Madrid	Adult	Ear skin	Male
20/0113	Meles meles	Madrid	Adult	Spleen/ Ear skin	Male
21/0029	Meles meles	Madrid	Adult	Spleen/ Ear skin	Female
22/0057	Meles meles	Madrid	Adult	Ear skin/ Liver	Male
251	Meles meles	Guadalajara	Adult	Spleen/ Ear skin	Male
252	Meles meles	Guadalajara	Adult	Spleen/ Ear skin	Female
261	Meles meles	Toledo	Adult	Spleen/ Ear skin	Female
281	Meles meles	Toledo	Adult	Spleen/ Ear skin	Male
289	Meles meles	Toledo	Adult	Spleen/ Ear skin	Male
290	Meles meles	Toledo	Adult	Spleen/ Ear skin	Female
291	Meles meles	Ciudad Real	Adult	Spleen/ Ear skin	Male
292	Meles meles	Toledo	Adult	Spleen/ Ear skin	Male
296	Meles meles	Toledo	Adult	Spleen/ Ear skin	Male
314	Meles meles	Ciudad Real	Adult	Spleen/ Ear skin	Female
315	Meles meles	Ciudad Real	Adult	Spleen/ Ear skin	Female
M22	Atelerix algirus	Valencia	Breeding	Spleen/ Ear skin	n.d.
M23	Atelerix algirus	Valencia	n.d.	Spleen/ Ear skin	n.d.
M24	Atelerix algirus	Valencia	Breeding	Spleen/ Ear skin	n.d.
265	Herpestes ichneumon	Madrid	Adult	Spleen/ Ear skin	Male
298	Herpestes ichneumon	Toledo	Adult	Spleen/ Ear skin	Female
17/0698	Mustela nivalis	Madrid	Adult	Spleen/ Ear skin	Male
17/0697	Mustela nivalis	Madrid	Adult	Spleen/ Ear skin	Female
20/5766	Martes foina	Guadalajara	Adult	Spleen/ Ear skin	Male
21/2824	Martes foina	Madrid	Adult	Ear skin/ Liver	Male
21/7528	Eliomys quercinus	Madrid	Adult	Spleen/ Ear skin	Male
21/0145	Mustela putorius	Madrid	Adult	Spleen	Male

## Sheet: Supplementary table S2
		Spleen			Ear skin			Oral swab		Ocular swab
SPECIES	ID	Repeat Region	SSUrRNA	ITS1	Repeat Region	SSUrRNA	ITS1	Repeat Region	SSUrRNA	Repeat Region	SSUrRNA
Erinaceus europeaus	19/6247	(-)	(-)	N.A.	(-)	(-)	N.A.	N.A.	N.A.	N.A.	N.A.
Erinaceus europeaus	19/5763	(-)	(-)	N.A.	(+)	(-)	(+)	N.A.	N.A.	N.A.	N.A.
Erinaceus europeaus	19/5966	(+)	(-)	(-)	(-)	(-)	N.A.	N.A.	N.A.	N.A.	N.A.
Erinaceus europeaus	19/2795	(-)	(-)	N.A.	(-)	(-)	N.A.	N.A.	N.A.	N.A.	N.A.
Erinaceus europeaus	19/5922	(-)	(-)	N.A.	(-)	(-)	N.A.	N.A.	N.A.	N.A.	N.A.
Erinaceus europeaus	19/4717	(-)	(-)	N.A.	(-)	(-)	N.A.	N.A.	N.A.	N.A.	N.A.
Erinaceus europeaus	19/5999	(-)	(-)	N.A.	(-)	(-)	N.A.	N.A.	N.A.	N.A.	N.A.
Erinaceus europeaus	19/5346	(-)	(-)	N.A.	(-)	(-)	N.A.	N.A.	N.A.	N.A.	N.A.
Erinaceus europeaus	EC1	(+)	(-)	(-)	(+)	(-)	(-)	N.A.	N.A.	N.A.	N.A.
Erinaceus europeaus	EC2	(-)	(-)	N.A.	(-)	(-)	N.A.	N.A.	N.A.	N.A.	N.A.
Erinaceus europeaus	EC3	(-)	(-)	N.A.	(-)	(-)	N.A.	N.A.	N.A.	N.A.	N.A.
Erinaceus europeaus	19/6649	(-)	(-)	N.A.	(-)	(-)	N.A.	N.A.	N.A.	N.A.	N.A.
Erinaceus europeaus	19/6650	(-)	(-)	N.A.	(-)	(-)	N.A.	N.A.	N.A.	N.A.	N.A.
Erinaceus europeaus	19/3752	N.A.	N.A.	N.A.	(-)	(-)	N.A.	N.A.	N.A.	N.A.	N.A.
Erinaceus europeaus	19/3487	N.A.	N.A.	N.A.	(-)	(-)	N.A.	N.A.	N.A.	N.A.	N.A.
Erinaceus europeaus	20/1732	(-)	(-)	N.A.	(-)	(-)	N.A.	N.A.	N.A.	N.A.	N.A.
Erinaceus europeaus	20/0366	(-)	(-)	N.A.	(-)	(-)	N.A.	N.A.	N.A.	N.A.	N.A.
Erinaceus europeaus	20/2180	(-)	(-)	N.A.	(-)	(-)	N.A.	N.A.	N.A.	N.A.	N.A.
Erinaceus europeaus	20/1741	(-)	(-)	N.A.	(-)	(-)	N.A.	N.A.	N.A.	N.A.	N.A.
Erinaceus europeaus	20/1156	(-)	(-)	N.A.	(-)	(-)	N.A.	N.A.	N.A.	N.A.	N.A.
Erinaceus europeaus	20/0289	(-)	(-)	N.A.	(-)	(-)	N.A.	N.A.	N.A.	N.A.	N.A.
Erinaceus europeaus	20/0540	(-)	(-)	N.A.	(-)	(-)	N.A.	N.A.	N.A.	N.A.	N.A.
Erinaceus europeaus	20/1341	(-)	(-)	N.A.	(-)	(-)	N.A.	N.A.	N.A.	N.A.	N.A.
Erinaceus europeaus	20/0149	(-)	(-)	N.A.	(+)	(-)	(-)	N.A.	N.A.	N.A.	N.A.
Erinaceus europeaus	20/3198	(-)	(-)	N.A.	(-)	(+)	(-)	N.A.	N.A.	N.A.	N.A.
Erinaceus europeaus	20/0084	(-)	(-)	N.A.	(-)	(-)	N.A.	N.A.	N.A.	N.A.	N.A.
Erinaceus europeaus	20/2904	(-)	(-)	N.A.	(-)	(-)	N.A.	N.A.	N.A.	N.A.	N.A.
Erinaceus europeaus	20/0085	(-)	(-)	N.A.	(-)	(-)	N.A.	N.A.	N.A.	N.A.	N.A.
Erinaceus europeaus	20/0102	(-)	(-)	N.A.	(-)	(-)	N.A.	N.A.	N.A.	N.A.	N.A.
Erinaceus europeaus	M6	(-)	(-)	N.A.	N.A.	N.A.	N.A.	N.A.	N.A.	N.A.	N.A.
Erinaceus europeaus	M7	(-)	(-)	N.A.	N.A.	N.A.	N.A.	N.A.	N.A.	N.A.	N.A.
Erinaceus europeaus	M8	(-)	(-)	N.A.	N.A.	N.A.	N.A.	N.A.	N.A.	N.A.	N.A.
Erinaceus europeaus	M9	(-)	(-)	N.A.	N.A.	N.A.	N.A.	N.A.	N.A.	N.A.	N.A.
Erinaceus europeaus	M10	(-)	(-)	N.A.	N.A.	N.A.	N.A.	N.A.	N.A.	N.A.	N.A.
Erinaceus europeaus	M11	(-)	(-)	N.A.	N.A.	N.A.	N.A.	N.A.	N.A.	N.A.	N.A.
Erinaceus europeaus	M12	(-)	(-)	N.A.	N.A.	N.A.	N.A.	N.A.	N.A.	N.A.	N.A.
Erinaceus europeaus	M13	(-)	(-)	N.A.	N.A.	N.A.	N.A.	N.A.	N.A.	N.A.	N.A.
Erinaceus europeaus	M14	(-)	(-)	N.A.	N.A.	N.A.	N.A.	N.A.	N.A.	N.A.	N.A.
Erinaceus europeaus	M15	(-)	(-)	N.A.	N.A.	N.A.	N.A.	N.A.	N.A.	N.A.	N.A.
Erinaceus europeaus	M16	(-)	(-)	N.A.	N.A.	N.A.	N.A.	N.A.	N.A.	N.A.	N.A.
Erinaceus europeaus	M17	(-)	(-)	N.A.	N.A.	N.A.	N.A.	N.A.	N.A.	N.A.	N.A.
Erinaceus europeaus	M18	(-)	(-)	N.A.	N.A.	N.A.	N.A.	N.A.	N.A.	N.A.	N.A.
Erinaceus europeaus	M19	(-)	(-)	N.A.	(-)	(-)	N.A.	N.A.	N.A.	N.A.	N.A.
Erinaceus europeaus	M20	(-)	(-)	N.A.	(-)	(-)	N.A.	N.A.	N.A.	N.A.	N.A.
Erinaceus europeaus	M21	(-)	(-)	N.A.	(-)	(-)	N.A.	N.A.	N.A.	N.A.	N.A.
Erinaceus europeaus	M25	(-)	(-)	N.A.	(+)	(-)	(-)	N.A.	N.A.	N.A.	N.A.
Erinaceus europeaus	M26	(-)	(-)	N.A.	(-)	(-)	N.A.	N.A.	N.A.	N.A.	N.A.
Erinaceus europeaus	4595	(-)	(-)	N.A.	(-)	(-)	N.A.	N.A.	N.A.	N.A.	N.A.
Erinaceus europeaus	4578	(-)	(-)	N.A.	(-)	(-)	N.A.	N.A.	N.A.	N.A.	N.A.
Erinaceus europeaus	4608	(-)	(+)	(+)	(-)	(-)	N.A.	N.A.	N.A.	N.A.	N.A.
Erinaceus europeaus	ERVLC1	(-)	(-)	N.A.	(-)	(-)	N.A.	N.A.	N.A.	N.A.	N.A.
Erinaceus europeaus	ERVLC2	(-)	(-)	N.A.	(-)	(-)	N.A.	N.A.	N.A.	N.A.	N.A.
Erinaceus europeaus	104	(-)	(-)	N.A.	(-)	(-)	N.A.	N.A.	N.A.	N.A.	N.A.
Erinaceus europeaus	1813	(-)	(-)	N.A.	(-)	(-)	N.A.	N.A.	N.A.	N.A.	N.A.
Erinaceus europeaus	20/2151	(-)	(+)	(-)	(-)	(-)	N.A.	N.A.	N.A.	N.A.	N.A.
Erinaceus europeaus	20/1383	(-)	(-)	N.A.	(-)	(-)	N.A.	N.A.	N.A.	N.A.	N.A.
Erinaceus europeaus	20/2150	(-)	(-)	N.A.	(+)	(-)	(-)	N.A.	N.A.	N.A.	N.A.
Erinaceus europeaus	20/1480	(-)	(-)	N.A.	(+)	(-)	(-)	N.A.	N.A.	N.A.	N.A.
Erinaceus europeaus	19/6989	(-)	(-)	N.A.	(-)	(-)	N.A.	N.A.	N.A.	N.A.	N.A.
Erinaceus europeaus	20/3407	(-)	(-)	N.A.	(-)	(-)	N.A.	N.A.	N.A.	N.A.	N.A.
Erinaceus europeaus	20/4634	(-)	(-)	N.A.	(-)	(-)	N.A.	N.A.	N.A.	N.A.	N.A.
Erinaceus europeaus	20/4175	(-)	(-)	N.A.	(-)	(-)	N.A.	N.A.	N.A.	N.A.	N.A.
Erinaceus europeaus	20/5374	(-)	(-)	N.A.	(-)	(-)	N.A.	N.A.	N.A.	N.A.	N.A.
Erinaceus europeaus	20/5165	(-)	(-)	N.A.	(-)	(-)	N.A.	N.A.	N.A.	N.A.	N.A.
Erinaceus europeaus	20/4910	(-)	(-)	N.A.	(-)	(-)	N.A.	N.A.	N.A.	N.A.	N.A.
Erinaceus europeaus	20/5674	(-)	(-)	N.A.	(-)	(-)	N.A.	N.A.	N.A.	N.A.	N.A.
Erinaceus europeaus	20/5247	(-)	(-)	N.A.	(-)	(-)	N.A.	(-)	(-)	(-)	(-)
Erinaceus europeaus	21/0243	(-)	(-)	N.A.	(-)	(-)	N.A.	N.A.	N.A.	N.A.	N.A.
Erinaceus europeaus	20/5820	(-)	(-)	N.A.	(-)	(-)	N.A.	N.A.	N.A.	N.A.	N.A.
Erinaceus europeaus	20/5764	(-)	(+)	(-)	(-)	(-)	N.A.	(-)	(-)	(-)	(-)
Erinaceus europeaus	21/1325	(-)	(-)	N.A.	(-)	(-)	N.A.	N.A.	N.A.	N.A.	N.A.
Erinaceus europeaus	20/6079	(-)	(-)	N.A.	(-)	(-)	N.A.	N.A.	N.A.	N.A.	N.A.
Erinaceus europeaus	21/0485	(-)	(-)	N.A.	(-)	(-)	N.A.	N.A.	N.A.	N.A.	N.A.
Erinaceus europeaus	21/0143	(-)	(-)	N.A.	(-)	(-)	N.A.	N.A.	N.A.	N.A.	N.A.
Erinaceus europeaus	21/0509	(-)	(-)	N.A.	(-)	(-)	N.A.	N.A.	N.A.	N.A.	N.A.
Erinaceus europeaus	21/1829	(-)	(-)	N.A.	(-)	(-)	N.A.	N.A.	N.A.	N.A.	N.A.
Erinaceus europeaus	21/1952	(-)	(-)	N.A.	(-)	(-)	N.A.	N.A.	N.A.	N.A.	N.A.
Erinaceus europeaus	20/4395	N.A.	N.A.	N.A.	N.A.	N.A.	N.A.	(-)	N.A.	(-)	N.A.
Erinaceus europeaus	20/5686	N.A.	N.A.	N.A.	N.A.	N.A.	N.A.	(-)	N.A.	(-)	N.A.
Erinaceus europeaus	21/3910	N.A.	N.A.	N.A.	N.A.	N.A.	N.A.	(-)	N.A.	(-)	N.A.
Erinaceus europeaus	21/4641	N.A.	N.A.	N.A.	N.A.	N.A.	N.A.	(-)	N.A.	(-)	N.A.
Erinaceus europeaus	21/6233	N.A.	N.A.	N.A.	N.A.	N.A.	N.A.	(-)	N.A.	(-)	N.A.
Erinaceus europeaus	21/6856	N.A.	N.A.	N.A.	N.A.	N.A.	N.A.	(-)	N.A.	(-)	N.A.
Sciurus vulgaris	19/3459	(+)	(-)	(-)	(-)	(-)	N.A.	N.A.	N.A.	N.A.	N.A.
Sciurus vulgaris	19/6403	(+)	(-)	(-)	(-)	(-)	N.A.	N.A.	N.A.	N.A.	N.A.
Sciurus vulgaris	AC1	(-)	(-)	N.A.	(-)	(-)	N.A.	N.A.	N.A.	N.A.	N.A.
Sciurus vulgaris	19/4775	(-)	(-)	N.A.	(-)	(-)	N.A.	N.A.	N.A.	N.A.	N.A.
Sciurus vulgaris	15/3525	(+)	(+)	(-)	N.A.	N.A.	N.A.	N.A.	N.A.	N.A.	N.A.
Sciurus vulgaris	19/6872	(-)	(-)	N.A.	(-)	(-)	N.A.	N.A.	N.A.	N.A.	N.A.
Sciurus vulgaris	20/5167	(-)	(-)	N.A.	(-)	(-)	N.A.	N.A.	N.A.	N.A.	N.A.
Sciurus vulgaris	20/5434	(-)	(-)	N.A.	(-)	(-)	N.A.	N.A.	N.A.	N.A.	N.A.
Sciurus vulgaris	20/3994	(-)	(-)	N.A.	(-)	(-)	N.A.	N.A.	N.A.	N.A.	N.A.
Sciurus vulgaris	20/5235	N.A.	N.A.	N.A.	(-)	(-)	N.A.	N.A.	N.A.	N.A.	N.A.
Sciurus vulgaris	21/0304	(-)	(-)	N.A.	(-)	(-)	N.A.	N.A.	N.A.	N.A.	N.A.
Sciurus vulgaris	20/5935	(-)	(-)	N.A.	(-)	(-)	N.A.	N.A.	N.A.	N.A.	N.A.
Sciurus vulgaris	21/0391	(-) Liver	(-) Liver	N.A.	(-)	(-)	N.A.	N.A.	N.A.	N.A.	N.A.
Sciurus vulgaris	21/1166	(-)	(-)	N.A.	(-)	(-)	N.A.	N.A.	N.A.	N.A.	N.A.
Sciurus vulgaris	21/1428	(-)	(-)	N.A.	(-)	(-)	N.A.	N.A.	N.A.	N.A.	N.A.
Sciurus vulgaris	20/4927	(-)	(-)	N.A.	(-)	(-)	N.A.	N.A.	N.A.	N.A.	N.A.
Sciurus vulgaris	21/0873	(-)	(-)	N.A.	(-)	(-)	N.A.	N.A.	N.A.	N.A.	N.A.
Sciurus vulgaris	20/4563	(-)	(-)	N.A.	(-)	(-)	N.A.	N.A.	N.A.	N.A.	N.A.
Sciurus vulgaris	21/6147	(-)	(-)	N.A.	(-)	(-)	N.A.	N.A.	N.A.	N.A.	N.A.
Sciurus vulgaris	21/5543	(-)	(-)	N.A.	(-)	(-)	N.A.	N.A.	N.A.	N.A.	N.A.
Sciurus vulgaris	ARD1	(-)	(-)	N.A.	(-)	(-)	N.A.	N.A.	N.A.	N.A.	N.A.
Sciurus vulgaris	21/6538	(-)	(-)	N.A.	(-)	(-)	N.A.	N.A.	N.A.	N.A.	N.A.
Sciurus vulgaris	21/1388	(-)	(-)	N.A.	(-)	(-)	N.A.	N.A.	N.A.	N.A.	N.A.
Sciurus vulgaris	21/6587	(-)	(-)	N.A.	(-)	(-)	N.A.	N.A.	N.A.	N.A.	N.A.
Sciurus vulgaris	21/1930	(-)	(-)	N.A.	(-)	(-)	N.A.	N.A.	N.A.	N.A.	N.A.
Sciurus vulgaris	19/4572	N.A.	N.A.	N.A.	(-)	(-)	N.A.	N.A.	N.A.	N.A.	N.A.
Meles meles	20/0113	(-)	(+)	(-)	(-)	(-)	N.A.	N.A.	N.A.	N.A.	N.A.
Meles meles	21/0029	(-)	(-)	N.A.	(-)	(-)	N.A.	N.A.	N.A.	N.A.	N.A.
Meles meles	22/0057	(-) Liver	(-) Liver	N.A.	(-)	(-)	N.A.	N.A.	N.A.	N.A.	N.A.
Meles meles	251	(-)	(-)	N.A.	(-)	(-)	N.A.	N.A.	N.A.	N.A.	N.A.
Meles meles	252	(-)	(+)	(+)	(+)	(-)	(-)	N.A.	N.A.	N.A.	N.A.
Meles meles	261	(-)	(-)	N.A.	(-)	(-)	N.A.	N.A.	N.A.	N.A.	N.A.
Meles meles	281	(-)	(-)	N.A.	(-)	(-)	N.A.	N.A.	N.A.	N.A.	N.A.
Meles meles	289	(-)	(+)	(+)	(-)	(-)	N.A.	N.A.	N.A.	N.A.	N.A.
Meles meles	290	(-)	(-)	N.A.	(+)	(-)	(-)	N.A.	N.A.	N.A.	N.A.
Meles meles	291	(-)	(-)	N.A.	(-)	(-)	N.A.	N.A.	N.A.	N.A.	N.A.
Meles meles	292	(-)	(-)	N.A.	(-)	(-)	N.A.	N.A.	N.A.	N.A.	N.A.
Meles meles	296	(-)	(-)	N.A.	(-)	(-)	N.A.	N.A.	N.A.	N.A.	N.A.
Meles meles	314	(-)	(+)	(+)	(-)	(-)	N.A.	N.A.	N.A.	N.A.	N.A.
Meles meles	315	(-)	(-)	N.A.	(-)	(-)	N.A.	N.A.	N.A.	N.A.	N.A.
Atelerix algirus	M22	(-)	(-)	N.A.	(-)	(-)	N.A.	N.A.	N.A.	N.A.	N.A.
Atelerix algirus	M23	(-)	(-)	N.A.	(-)	(-)	N.A.	N.A.	N.A.	N.A.	N.A.
Atelerix algirus	M24	(-)	(-)	N.A.	(-)	(-)	N.A.	N.A.	N.A.	N.A.	N.A.
Herpestes ichneumon	265	(-)	(-)	N.A.	(-)	(-)	N.A.	N.A.	N.A.	N.A.	N.A.
Herpestes ichneumon	298	(-)	(-)	N.A.	(-)	(-)	N.A.	N.A.	N.A.	N.A.	N.A.
Mustela nivalis		(-)	(-)	N.A.	(-)	(-)	N.A.	N.A.	N.A.	N.A.	N.A.
Mustela nivalis		(-)	(-)	N.A.	(-)	(-)	N.A.	N.A.	N.A.	N.A.	N.A.
Martes foina		(-)	(-)	N.A.	(-)	(-)	N.A.	N.A.	N.A.	N.A.	N.A.
Martes foina		(-)	(-)	N.A.	(-)	(-)	N.A.	N.A.	N.A.	N.A.	N.A.
Elyomis quercinus		(-)	(-)	N.A.	(-)	(-)	N.A.	N.A.	N.A.	N.A.	N.A.
Mustela putorius		(-)	(-)	N.A.	N.A.	N.A.	N.A.	N.A.	N.A.	N.A.	N.A.
